# Supplementary material for: mRNA Vaccine Protects against Zika Virus
Source: Vaccines (Basel). 2021 Dec 10;9(12):1464. doi: 10.3390/vaccines9121464 (PMC8707647; doi:10.3390/vaccines9121464)
Supplement: Supplementary file 1 [file vaccines-09-01464-s001.zip]

Archive with 1 entries (1 files):
- vaccines-1452102-supplementary.xlsx
