# Supplementary material for: mRNA Vaccine Protects against Zika Virus
Source: Vaccines (Basel). 2021 Dec 10;9(12):1464. doi: 10.3390/vaccines9121464 (PMC8707647; doi:10.3390/vaccines9121464)
Supplement: Supplementary file 1 [file vaccines-09-01464-s001.zip › vaccines-1452102-supplementary.xlsx]

## Sheet: Figure S1
Group	Vaccine	Mouse ID	IgG1		IgG2a
			Day after prime
			21	35	21	35
1	Placebo	1	10	10	10	10
		2	10	10	10	10
		3	10	10	10	10
		4	10	10	10	10
		5	50	10	10	10
2	prM-E (5 µg)	6	1250	3906250	1250	3906250
		7	31250	3906250	31250	3906250
		8	6250	3906250	31250	3906250
		9	6250	781250	31250	3906250
		10	6250	781250	31250	3906250
Figure S1. ELISA data. Reciprocal endpoint antibody titers for vaccinated BALB/c mice

## Sheet: Figure S2
Group	Vaccine	Mouse ID	IFN-γ+ / TNF-α+ (% of T cells)
			CD4	CD8
1	Placebo	1	0	0.034
		2	0.00645	0.024
		3	0.00733	0.015
		4	0.00567	0.044
		5	0.00267	0.034
2	prM-E (5 µg)	6	1.19	1.59
		7	2.03	4.31
		8	0.91	0.16
		9	0.97	3.24
		10	1.19	1.79
Figure S2. T cell analysis for vaccinated BALB/c mice

## Sheet: Figure S3
Group	Vaccine	Sex	Mouse ID	Day of euthanasia after challenge
1	Placebo	Female	1	10
			2	10
			3	10
			4	10
		Male	5	11
			6	10
			7	10
			8	10
2	prM-E (5 µg)	Female	9	16
			10	16
			11	16
			12	16
		Male	13	16
			14	16
			15	16
			16	16
3	prM-E (10 µg)	Female	17	16
			18	16
			19	16
			20	16
		Male	21	16
			22	16
			23	16
			24	16
4	ZIKVLP	Female	25	16
			26	16
			27	16
			28	16
		Male	29	16
			30	16
			31	16
			32	16
Figure S3. Survival for vaccinated AG129 mice after challenge

## Sheet: Figure S4
Group	Vaccine	Sex	Mouse ID	Day after challenge
				0	1	2	3	4	5	6	7	8	9	10	11	12	13	14	15	16
1	Placebo	Female	1	0	0.537634	0	1.07527	1.6129	2.68817	4.30108	-1.6129	-11.2903	-15.0538	-20.4301
			2	0	1.07527	0.537634	-1.6129	0	1.6129	3.22581	0	-8.60215	-12.9032	-21.5054
			3	0	-0.595238	-1.19048	-0.595238	0.595238	1.19048	2.97619	-4.16667	-10.7143	-12.5	-17.2619
			4	0	0	0.529101	1.5873	2.1164	2.1164	3.1746	-6.34921	-13.7566	-20.6349	-25.9259
		Male	5	0	0.413223	0	-0.826446	0.826446	2.89256	4.54545	2.89256	1.65289	-4.54545	-10.3306	-14.876
			6	0	0.380228	1.52091	3.04183	4.56274	6.84411	7.60456	4.18251	-0.380228	-7.60456	-14.8289
			7	0	0.378788	0	0.378788	1.13636	1.89394	3.78788	-1.51515	-8.71212	-14.7727	-21.5909
			8	0	-0.772201	0	1.1583	1.5444	1.1583	2.3166	-3.0888	-6.94981	-15.444	-22.0077
2	prM-E (5 µg)	Female	9	0	0.47619	0	-0.47619	0	-0.47619	0.47619	0	-1.90476	-2.38095	1.90476	2.38095	-0.952381	2.38095	-1.42857	-0.47619	0.952381
			10	0	-0.469484	-0.938967	-0.938967	-1.87793	-1.40845	-1.87793	-0.469484	-0.938967	-2.8169	-1.40845	0.469484	-0.938967	-1.40845	-0.469484	-0.469484	1.87793
			11	0	1.53846	1.53846	0	0.512821	1.53846	1.02564	0	-0.512821	1.02564	2.05128	2.5641	0	1.53846	1.53846	2.5641	1.02564
			12	0	1.15607	0.578035	0	1.15607	2.31214	2.89017	2.31214	0.578035	1.15607	1.15607	1.15607	0	2.31214	-1.7341	2.89017	5.20231
		Male	13	0	0	-0.392157	0.784314	2.7451	3.92157	4.31373	4.31373	2.7451	1.96078	4.31373	4.31373	2.35294	4.31373	0.784314	0.392157	-0.784314
			14	0	-0.456621	0.456621	2.28311	1.82648	1.82648	2.73973	3.65297	4.10959	8.21918	10.0457	10.0457	5.93607	6.39269	6.84932	9.58904	10.5023
			15	0	0.966184	0	0.483092	0.966184	1.93237	2.89855	2.41546	3.38164	4.83092	4.83092	7.24638	5.7971	5.31401	7.72947	9.17874	10.1449
			16	0	0.483092	1.44928	1.44928	2.89855	4.83092	5.31401	4.83092	5.7971	7.24638	8.69565	10.628	5.7971	7.24638	11.1111	10.628	10.1449
3	prM-E (10 µg)	Female	17	0	1.0929	0.546448	0.546448	1.63934	2.18579	3.27869	3.27869	3.82514	-0.546448	2.73224	4.91803	1.63934	6.55738	4.37158	3.82514	2.18579
			18	0	-0.510204	0	0	1.53061	2.55102	5.10204	3.57143	2.04082	2.04082	4.59184	6.12245	-1.02041	5.10204	6.12245	6.63265	7.14286
			19	0	1.02041	1.53061	0.510204	1.53061	2.04082	4.08163	7.65306	1.53061	-0.510204	4.59184	2.55102	0	4.59184	1.53061	-0.510204	0
			20	0	0.985222	1.97044	0.492611	0.492611	0	0.985222	-0.492611	-1.97044	-0.492611	1.47783	2.46305	-2.95567	1.47783	0	-0.492611	-1.47783
		Male	21	0	0.729927	0.364964	1.09489	2.55474	3.64964	4.37956	4.0146	3.64964	2.55474	3.28467	5.47445	2.91971	4.0146	0.729927	4.0146	2.18978
			22	0	0.813008	1.21951	1.62602	2.43902	4.06504	5.28455	4.87805	4.06504	4.47154	6.91057	6.09756	3.25203	4.87805	2.84553	5.69106	5.28455
			23	0	0.364964	0.729927	2.18978	2.55474	2.91971	4.74453	5.47445	5.47445	6.56934	7.29927	7.29927	5.10949	6.20438	5.10949	6.56934	6.56934
			24	0	0	1.14504	1.52672	2.67176	3.43511	4.96183	6.10687	6.48855	6.48855	8.39695	11.8321	6.10687	7.25191	3.43511	8.01527	6.87023
4	ZIKVLP	Female	25	0	1.57895	2.63158	3.15789	4.21053	4.73684	6.84211	6.31579	7.89474	5.78947	6.84211	10.5263	7.36842	7.36842	7.36842	11.0526	8.94737
			26	0	0	-0.520833	-0.520833	0.520833	3.125	4.16667	4.16667	3.125	4.6875	5.20833	8.33333	6.25	3.64583	-2.60417	-7.29167	-17.1875
			27	0	0	1.0101	2.0202	2.52525	3.53535	4.0404	6.56566	10.6061	10.101	10.6061	13.1313	9.59596	11.1111	6.56566	9.09091	11.1111
			28	0	-0.529101	0.529101	1.5873	4.7619	5.29101	6.34921	7.40741	9.52381	8.99471	8.46561	9.52381	7.93651	8.46561	7.40741	8.99471	7.40741
		Male	29	0	0.4329	0	0	0.4329	0.865801	2.1645	2.5974	2.1645	5.19481	6.06061	3.8961	1.2987	3.8961	-0.4329	3.0303	3.4632
			30	0	1.21951	0	0.813008	1.21951	2.43902	3.25203	4.06504	3.65854	2.43902	4.06504	3.65854	0.813008	4.06504	2.43902	4.87805	4.87805
			31	0	0.3861	1.5444	3.0888	4.6332	4.2471	4.2471	5.01931	6.56371	6.17761	8.10811	5.79151	3.861	7.33591	7.33591	8.88031	8.88031
			32	0	1.95122	4.39024	6.34146	7.31707	8.29268	10.7317	9.26829	8.29268	7.31707	10.2439	8.78049	8.29268	10.2439	7.80488	10.7317	11.2195
Figure S4. Percentage of the body weight change for vaccinated AG129 mice after challenge

## Sheet: Figure S5
Group	Vaccine	Sex	Mouse ID	Viral load (RNA copies/mL)
1	Placebo	Female	1	660000000
			2	2850000000
			3	269000000
			4	3070000000
		Male	5	23200000
			6	215000000
			7	432000000
			8	1300000000
2	prM-E (5 µg)	Female	9	7320
			10	1
			11	1
			12	1540
		Male	13	1
			14	8640
			15	2040
			16	2840
3	prM-E (10 µg)	Female	17	1
			18	1
			19	1
			20	1
		Male	21	5520
			22	1
			23	1560
			24	1
4	ZIKVLP	Female	25	7360
			26	1200000
			27	40400
			28	8240
		Male	29	3680
			30	1
			31	1460
			32	94400
Figure S5. Viral load for vaccinated AG129 mice after challenge

## Sheet: Figure S6
Group	Vaccine	Sex	Mouse ID	Day after prime
				14	28	44
1	Placebo	Female	1	1	1	-
			2	1	1	-
			3	1	1	-
			4	1	1	-
		Male	5	1	1	-
			6	1	1	-
			7	1	1	-
			8	1	1	-
2	prM-E (5 µg)	Female	9	1	824.977	782.16
			10	19.2945	6284.14	3032.15
			11	1	826.461	212.255
			12	1	863.516	1223.12
		Male	13	32.5831	456.339	350.604
			14	17.2067	427.854	701.371
			15	9.4924	449.683	479.047
			16	1	2128.31	1152.53
3	prM-E (10 µg)	Female	17	135.829	293.411	6907.69
			18	24.0642	172.906	3435.08
			19	22.9046	241.762	3902.73
			20	19.7579	375.009	2373.5
		Male	21	27.6806	823.211	9484.98
			22	40.5748	383.766	1102.6
			23	35.9955	247.135	687.702
			24	53.2983	249.646	3127.04
4	ZIKVLP	Female	25	1	165.948	12095.1
			26	1	86.0508	9065.65
			27	1	101.154	4306.93
			28	9.82879	132.014	27444.4
		Male	29	1	806.534	25556.8
			30	20.6199	7718.88	83308.6
			31	22.8066	178.358	20552.4
			32	1	197.168	9288.36
Figure S6. Neutralizing antibody titers (PRNT50) for vaccinated AG129 mice

## Sheet: Figure S7
Group	Vaccine	Sex	Mouse ID	Day of euthanasia after challenge
1	Placebo	Male	1	11
			2	16
			3	16
			4	11
2	prM-E (5 µg)	Male	5	21
			6	21
			7	21
			8	21
3	prM-E (10 µg)	Male	9	15
			10	13
			11	15
			12	13
4	ZIKVLP	Male	13	15
			14	21
			15	15
			16	21
Figure S7. Survival for recipient AG129 mice after challenge

## Sheet: Figure S8
Group	Vaccine	Sex	Mouse ID	Day after challenge
				0	1	2	3	4	5	6	7	8	9	10	11	12	13	14	15	16	17	18	19	20	21
1	Placebo	Male	1	0	-0.425532	0.425532	-0.425532	0.425532	1.70213	0.851064	0.425532	-2.55319	-11.4894	-18.7234	-26.383
			2	0	-0.452489	-1.35747	-2.71493	-1.80995	-0.904977	-1.80995	-1.35747	2.26244	2.71493	2.26244	1.80995	4.52489	2.26244	0.904977	-7.23982	-17.6471
			3	0	0.429185	0.858369	-0.429185	0	0.429185	2.14592	3.86266	5.15021	3.86266	4.29185	2.57511	3.00429	0.429185	0	-6.43777	-18.0258
			4	0	-1.47783	-0.985222	-0.492611	1.47783	2.95567	1.97044	1.47783	-6.40394	-13.3005	-17.2414	-26.1084
2	prM-E (5 µg)	Male	5	0	0.873362	1.74672	0.436681	0.873362	1.74672	0.436681	1.31004	3.49345	3.49345	3.49345	3.49345	6.11354	6.55022	3.93013	0.873362	6.55022	6.55022	5.24017	3.05677	4.36681	4.80349
			6	0	0.396825	1.5873	0.793651	1.5873	2.77778	2.38095	1.19048	2.38095	2.38095	2.77778	2.77778	2.77778	3.1746	2.38095	0	4.36508	3.96825	3.1746	2.77778	3.57143	3.1746
			7	0	-0.4	-0.8	-0.8	0.4	2.4	1.2	0.4	2	1.6	3.2	3.6	5.6	4.4	6.8	0.8	8.8	6.4	7.2	7.6	8	7.2
			8	0	1.14068	0.760456	1.90114	1.14068	1.52091	1.90114	2.28137	4.56274	3.80228	4.94297	4.56274	6.46388	4.18251	4.18251	-0.380228	5.32319	4.94297	4.56274	6.08365	4.56274	5.32319
3	prM-E (10 µg)	Male	9	0	-1.32743	-1.32743	-0.884956	-1.32743	-1.32743	-1.76991	-1.32743	-1.76991	-3.09735	0.884956	-3.9823	-3.53982	-5.75221	-9.29204	-19.469
			10	0	-0.763359	-0.381679	0.381679	-1.14504	-2.29008	-0.381679	2.29008	0.381679	-4.19847	-4.58015	-12.5954	-19.4656	-24.8092
			11	0	-1.4218	-1.89573	-1.89573	-3.31754	-1.89573	0	2.36967	5.21327	2.36967	1.89573	-4.73934	-5.6872	-10.9005	-17.0616	-33.1754
			12	0	-0.966184	0.483092	-0.483092	0.483092	0	-0.966184	-0.483092	0.483092	-6.28019	-8.21256	-9.66184	-14.4928	-26.087
4	ZIKVLP	Male	13	0	1.35135	0.45045	0.900901	0.45045	1.35135	2.7027	2.7027	4.05405	0.45045	-1.35135	-1.8018	-0.900901	-2.7027	-6.30631	-19.8198
			14	0	0.420168	1.68067	4.20168	2.94118	1.2605	0.420168	-0.420168	2.52101	1.2605	2.94118	1.68067	4.20168	2.52101	5.04202	-1.68067	7.14286	7.98319	8.40336	7.14286	7.56303	6.72269
			15	0	-0.359712	-0.719424	-0.719424	-1.07914	0	-0.719424	-0.359712	3.59712	-1.07914	-2.8777	-5.39568	-6.11511	-5.7554	-12.9496	-26.259
			16	0	-0.404858	-0.809717	-1.61943	-0.809717	-0.809717	-0.404858	-2.02429	0	-0.404858	0.809717	0.809717	3.64372	1.61943	2.02429	-2.02429	3.64372	2.83401	4.8583	6.07287	6.88259	7.28745
Figure S8. Percentage of the body weight change for recipient AG129 mice after challenge

## Sheet: Figure S9
Group	Vaccine	Sex	Mouse ID	Viral load (RNA copies/mL)
1	Placebo	Male	1	110000000
			2	163000000
			3	4240000
			4	376000000
2	prM-E (5 µg)	Male	5	1
			6	1
			7	1
			8	2630
3	prM-E (10 µg)	Male	9	84800
			10	14800
			11	89200
			12	281000
4	ZIKVLP	Male	13	2100
			14	1940
			15	1
			16	1
Figure S9. Viral load for recipient AG129 mice after challenge

## Sheet: Figure S10
Group	Vaccine	Sex	Mouse ID	PRNT50
				12 h after PT	Day 21
1	Placebo	Male	1	1	-
			2	1	-
			3	1	-
			4	1	-
2	prM-E (5 µg)	Male	5	87.9262	163.903
			6	94.913	68.8409
			7	108.807	17437.9
			8	128.585	986.095
3	prM-E (10 µg)	Male	9	22.8324	-
			10	18.877	-
			11	23.0573	-
			12	17.8017	-
4	ZIKVLP	Male	13	69.1527	-
			14	98.1556	17596.3
			15	60.6451	-
			16	69.1636	986.095
Figure S10. Neutralizing antibody titers (PRNT50) for recipient AG129 mice
